# Supplementary material for: Functional landscape of mechanistic diversity in 27 claudin family members at tight junctions
Source: Sci Adv. 2025 Oct 31;11(44):eadx7431. doi: 10.1126/sciadv.adx7431 (PMC12577684; doi:10.1126/sciadv.adx7431)
Supplement: Supplementary file 2 — Movies S1 to S5 [file sciadv.adx7431_movies_s1_to_s5.zip]

Archive with 5 entries (5 files):
- adx7431_movie_s1.mov
- adx7431_movie_s2.mov
- adx7431_movie_s3.mov
- adx7431_movie_s4.mov
- adx7431_movie_s5.mov
